# Supplementary material for: YTHDF1 Promotes Bladder Cancer Cell Proliferation via the METTL3/YTHDF1–RPN2–PI3K/AKT/mTOR Axis
Source: Int J Mol Sci. 2023 Apr 7;24(8):6905. doi: 10.3390/ijms24086905 (PMC10139185; doi:10.3390/ijms24086905)
Supplement: Supplementary file 1 [file ijms-24-06905-s001.zip]

Archive with 1 entries (1 files):
- ijms-2269417-supplementary.pdf
